# Supplementary material for: Variable E-field properties of dual-site tACS with phase lags
Source: Imaging Neurosci (Camb). 2026 Jan 5;4:IMAG.a.1068. doi: 10.1162/IMAG.a.1068 (PMC12770909; doi:10.1162/IMAG.a.1068)
Supplement: Supplementary Material 2 [file IMAG.a.1068_supp2.xlsx]

## Sheet: Sheet1
	DESCRIPTION OF TABLES: The table below presents the individual data for each participant and stimulation montage across all measured outcomes. Columns correspond to the different metrics, and rows represent the montages. Data for individual participants are separated by bold horizontal lines. Cells highlighted in green indicate the montage yielding the best value for that metric within a given pa…
Montage	Subject	AvgMaxE	StdMaxE	Avg. MaxE AvgM1s	StdMaxE AvgM1s	AvgMaxENorm	StdMaxENorm	Avg.MaxENorm AvgM1s	StdMaxENorm AvgM1s	AvgRDM	StdRDM	Avg.RDM Avg.M1s	Std.RDM Avg.M1s	DiffAvgDotP	DiffStdDotP	DiffAvgDotP AvgM1s	DiffStdDotP AvgM1s	AvgEALeft	StdEALeft	AvgEARight	StdEARight
Ring a	138332	0.0567015	0.00492301	0.0567015	0.00492301	0.0400226	0.00294142	0.0191536	0.000115982	0.372577	0.0749658	0.136627	0.0299622	0.10595519834416223	0.1026849893162332	0.1490394820254431	0.018499623535382696	230.67	42.8556	264.485	38.3581
Ring b	138332	0.137272	0.0134668	0.137272	0.0134668	0.103991	0.00970141	0.0589878	0.00278865	0.405121	0.0612794	0.256451	0.050763	0.0990820321433296	0.09752370176411902	0.139883264935914	0.07243485653902726	524.604	128.039	473.371	71.2334
Ring c	138332	0.118797	0.0104359	0.118797	0.0104359	0.088121	0.0071417	0.0463351	0.00139352	0.374799	0.0724328	0.21356	0.0435836	0.12613242878531866	0.11958174810429112	0.13634912204862484	0.0616518289722503	382.612	86.2557	429.397	60.0699
Ring d	138332	0.120318	0.0101874	0.120318	0.0101874	0.0898375	0.00721421	0.0481882	0.00224635	0.392066	0.0603099	0.250701	0.0467969	0.14599954484266453	0.13354728474533156	0.10223951733837026	0.07486551717317139	403.388	134.897	460.345	61.739
Ring e	138332	0.105564	0.00859389	0.105564	0.00859389	0.0796622	0.00608101	0.0425121	0.00173446	0.382144	0.0631054	0.246069	0.0470805	0.1568618749047603	0.13904280682009929	0.11212941585711027	0.06281958662118729	395.105	132.25	465.781	60.6285
3in1a	138332	0.1406487892837696	0.04164954235912791	0.0983601	0.00254293	0.10469593027445372	0.03291875517053173	0.056785	0.00186413	0.4190512055014613	0.2615681679067158	0.226648	0.0317173	0.11864527195770047	0.11520000927681379	0.08723172312199216	0.06212792923351336	367.981	133.061	434.549	60.5311
3in1b	138332	0.10878839490478004	0.03176458400245618	0.0323983	0.00115804	0.07886830599376586	0.022863796455118136	0.020854	0.000712085	0.3898780487368232	0.25073142922071584	0.311916	0.052557	0.04333958769697811	0.028239961178687305	0.18297973309009485	0.03171707201180953	0	0	0	0
3in1c	138332	0.10109988432711724	0.02889038114968986	0.0742588	0.00452615	0.07547007530787087	0.02161456788086633	0.0398543	0.00221439	0.41579100870289865	0.25993629534830803	0.274562	0.065757	0.08221546343138424	0.0434769862169456	0.20548334044816546	0.12975548651471874	256.87	32.4974	196.142	46.4408
4in1a	138332	0.12275997860684883	0.037035993937377144	0.080829	0.008932	0.09536197712835719	0.03023079774797726	0.0500087	0.00550349	0.38295425364068575	0.2596415635155351	0.261558	0.0294314	0.1891400722812173	0.1660323064234419	0.136224033203342	0.09707263035907825	299.223	139.03	377.113	52.1507
4in1b	138332	0.10606465197274322	0.03163430839127219	0.0287044	0.000667847	0.07939643982643414	0.022936070999603857	0.0186556	0.000595675	0.35300446148021103	0.2515026126563753	0.273492	0.0550063	0.04474724409394821	0.04714542401018085	0.09212247996203622	0.04702443180011357	0	0	0	0
Ring a	144933	0.174193	0.0179286	0.174193	0.0179286	0.120783	0.010227	0.0688442	0.00156372	0.381932	0.0690816	0.214231	0.0348578	0.13212779239841033	0.12390264227718795	0.121833233918664	0.07890160647262658	116.286	31.8637	288.248	28.7689
Ring b	144933	0.287492	0.0337202	0.287492	0.0337202	0.218974	0.0227103	0.13567	0.00244508	0.410123	0.0669209	0.264078	0.0527747	0.044734484203128914	0.04066287973203546	0.20692136855280988	0.051464445263938244	450.556	113.363	385.644	57.6899
Ring c	144933	0.284	0.0333176	0.284	0.0333176	0.210673	0.0216495	0.126581	0.00121119	0.38762	0.0773267	0.216619	0.04223	0.054252604910373745	0.055386653671762626	0.21047203547580415	0.03252209678051889	303.17	42.9165	345.642	47.9713
Ring d	144933	0.260001	0.0305534	0.260001	0.0305534	0.195361	0.0202629	0.118615	0.00113895	0.388989	0.0800157	0.1859	0.0321068	0.034213164449414475	0.02257896091604632	0.23270759441651306	0.020214700297958205	356.995	48.7066	340.597	52.0597
Ring e	144933	0.224493	0.0254578	0.224493	0.0254578	0.170856	0.0173142	0.104971	0.000870095	0.38614	0.0771322	0.217225	0.0420266	0.05882114591301838	0.05898870377760598	0.2135839324433466	0.024514788080223004	369.791	56.2247	380.746	59.1212
3in1a	144933	0.30041590223591946	0.08654021092833436	0.206915	0.00236212	0.21613089582825243	0.06362143777596783	0.118211	0.00114057	0.369331835750482	0.2490451022650999	0.169478	0.0274332	0.05569672722458326	0.05640788477960755	0.14508327141841537	0.0416849913149595	286.651	15.4798	290.042	30.9851
3in1b	144933	0.22617719719126725	0.06556887890159249	0.0615631	0.00261659	0.1738359546815472	0.050392424488138306	0.0387349	0.00142782	0.36320047280801077	0.25903202834067135	0.301913	0.0493623	0.07035900271899262	0.006763252271316286	0.23493657775663404	0.012847454806084343	0	0	0	0
3in1c	144933	0.24313797035942855	0.06946307297739122	0.148013	0.0111103	0.16802015482571775	0.04886683128291953	0.089671	0.00427353	0.3880511572599974	0.2500068425795457	0.281994	0.0687674	0.09169142215716033	0.06720871338328914	0.19270182498490016	0.11031657355886376	182.901	13.7805	99.9053	11.9499
4in1a	144933	0.2898501074064693	0.08341551169245406	0.18928	0.00531059	0.20870870891143198	0.062046428559125684	0.111748	0.00211204	0.33977583047802823	0.2516904103631885	0.198731	0.0401771	0.056981628638130104	0.05751452243950764	0.19521132450462905	0.05137197443286363	163.771	22.4535	203.926	11.7617
4in1b	144933	0.21812002920761656	0.06467337408652982	0.0600318	0.00327088	0.16162843757840692	0.04746536012620314	0.0382171	0.00231196	0.34840453593030524	0.2585911487092482	0.262845	0.0613692	0.03166913049600488	0.015485631750481559	0.12412109166502545	0.01730480847030303	0	0	0	0
Ring a	146735	0.171196	0.0132364	0.171196	0.0132364	0.128122	0.0100617	0.0631361	0.000546162	0.358998	0.077167	0.0885392	0.0174109	0.1365102102046414	0.12011734930950736	0.12587470362850564	0.007247638570687634	89.6766	18.0676	183.174	28.6987
Ring b	146735	0.326313	0.0333039	0.326313	0.0333039	0.256075	0.0260989	0.152237	0.0130163	0.44669	0.052246	0.301797	0.0495855	0.12305719740365217	0.12087688489073231	0.12348985081111341	0.07940002483128179	202.773	78.7964	384.224	68.6922
Ring c	146735	0.28856	0.0281672	0.28856	0.0281672	0.220724	0.0211379	0.12356	0.00410966	0.386077	0.0718187	0.187508	0.0367932	0.08905110495185893	0.08737626574978702	0.13292924743942533	0.06774603693814776	159.307	21.9676	332.064	64.4999
Ring d	146735	0.273876	0.0285928	0.273876	0.0285928	0.214534	0.0215802	0.121096	0.00461949	0.393041	0.0699657	0.195901	0.038523	0.07587998186421843	0.0739657095347016	0.1381908666048775	0.06800521040511548	171.11	23.012	338.047	65.5507
Ring e	146735	0.232238	0.0244002	0.232238	0.0244002	0.185371	0.0185285	0.104362	0.00366766	0.38842	0.0719299	0.191668	0.0376642	0.0806158714802566	0.07902261190001325	0.1404666848241673	0.061813304846711915	176.262	22.5085	340.628	63.09
3in1a	146735	0.3217418921116742	0.09871376011790423	0.198689	0.00412452	0.23677480806025342	0.07479968279515095	0.121659	0.00428427	0.3772803211719114	0.2494496808068614	0.190334	0.0293648	0.10658481619548396	0.10257064159580767	0.11993786893243638	0.05316225117393099	129.649	41.2592	288.52	47.4859
3in1b	146735	0.2506938054707943	0.0739785425696094	0.0638593	0.00465791	0.1881074198078029	0.055026968330830796	0.0394834	0.00308681	0.37223387981324746	0.25758362525961487	0.270359	0.0592684	0.035094903925232936	0.016894641443920003	0.18770040990863526	0.032602988192168995	0	0	0	0
3in1c	146735	0.2162527640442252	0.06324884526935366	0.145209	0.00923055	0.15872457542147078	0.04743262159292085	0.0816968	0.0037362	0.3952268223219438	0.25926145290838204	0.217705	0.0558983	0.08112137891849439	0.051786797172440606	0.11724009382346252	0.09235308913541318	137.726	17.4465	87.7942	18.4927
4in1a	146735	0.305281209107075	0.09848119544202942	0.174164	0.0110094	0.23008929995997693	0.07441609435420307	0.108512	0.00835399	0.3450912145010525	0.24934388742629632	0.218414	0.033253	0.14786671118487224	0.13724742996382064	0.1393299490641222	0.0666981528145288	88.1987	23.3905	190.379	32.2826
4in1b	146735	0.24099743408644383	0.07088846820466282	0.0617667	0.00347292	0.18430741501030093	0.05579866431574391	0.0380197	0.000660329	0.3431296407140847	0.25491609597511894	0.227059	0.050275	0.04154399301608886	0.04110101491497149	0.11758069600786701	0.008101968254462097	0	0	0	0
Ring a	147636	0.119335	0.0107543	0.119335	0.0107543	0.0891702	0.00745217	0.0434053	0.000326854	0.360656	0.0816691	0.167829	0.0325882	0.12986969416085822	0.1175677193142314	0.11090381976033718	0.055626367834797276	135.912	48.9051	252.531	34.9027
Ring b	147636	0.239508	0.027126	0.239508	0.027126	0.184447	0.0203883	0.109606	0.00734195	0.426051	0.058101	0.265903	0.0493998	0.07075799904855183	0.0696298016079928	0.13477635799002255	0.06610863616671309	504.495	165.089	380.734	65.6608
Ring c	147636	0.216168	0.0233753	0.216168	0.0233753	0.166907	0.0173536	0.09493	0.00369597	0.399097	0.0661244	0.228446	0.0432378	0.08633416659812711	0.0848495058054057	0.12604653588412193	0.06010059916115915	383.186	102.995	361.775	60.5446
Ring d	147636	0.206588	0.0236188	0.206588	0.0236188	0.158688	0.016838	0.0912763	0.00299337	0.397871	0.0703682	0.218314	0.0435505	0.0597095354585586	0.05919367866014299	0.13667768687173612	0.06896117026220934	435.802	101.94	352.821	62.8786
Ring e	147636	0.193018	0.0185681	0.193018	0.0185681	0.145507	0.0142432	0.0842649	0.00432597	0.405493	0.059846	0.24762	0.0430516	0.1113438947086992	0.1102899753521059	0.10544860448779862	0.07125277753891471	408.054	147.412	385.064	60.2401
3in1a	147636	0.23252931946701816	0.06721226055300142	0.150899	0.00163159	0.17389092312878116	0.051885816841703056	0.0854828	0.0017884	0.38404147551065476	0.24922975178715961	0.178019	0.0283023	0.06208606955134426	0.06189988299378628	0.098674110766597	0.0449798050419455	347.022	49.5808	233.939	39.109
3in1b	147636	0.1952036143273214	0.061659901465208534	0.0514435	0.00163788	0.1549182508764919	0.05093638185486385	0.0292929	0.000780059	0.3754435022439712	0.24784954857234037	0.287831	0.0454652	0.08765736584626736	0.08413976200028155	0.11616275947501932	0.053125796121831194	0	0	0	0
3in1c	147636	0.17206624975257898	0.04917052732151551	0.132662	0.00914531	0.1257162425958754	0.0358404608231801	0.067344	0.00111306	0.403362635475578	0.26151356637922835	0.238903	0.0637886	0.08298646369729848	0.052620863221526266	0.1188780131541655	0.09874937183111636	203.823	28.9649	140.129	29.1798
4in1a	147636	0.2141971719350083	0.061711920472108946	0.125224	0.00380292	0.15952545630072826	0.047397713615588116	0.074205	0.00347911	0.3470163138271391	0.24900304108733365	0.193869	0.0374164	0.07417751366136614	0.0729610766108269	0.1073774598435344	0.04859600163553998	234.484	51.62	149.241	21.0743
4in1b	147636	0.18882564451456196	0.058497582441195295	0.0506965	0.0010304	0.14498661956897924	0.0468410990799531	0.0293678	0.000738129	0.3505965974368579	0.24778662090771467	0.280368	0.0637849	0.08852004178869624	0.0867724309967482	0.08670664335731579	0.041376870506373654	0	0	0	0
Ring a	152225	0.148946	0.0120108	0.148946	0.0120108	0.108137	0.00803761	0.0699825	0.00161547	0.398288	0.0531476	0.21732	0.0271568	0.20459263934914113	0.165634639296408	0.14935204093884225	0.13291500536200707	542.003	90.4137	755.372	87.4935
Ring b	152225	0.148946	0.0120108	0.148946	0.0120108	0.108137	0.00803761	0.0699825	0.00161547	0.398288	0.0531476	0.21732	0.0271568	0.20459263934914113	0.165634639296408	0.14935204093884225	0.13291500536200707	542.003	90.4137	755.372	87.4935
Ring c	152225	0.252734	0.0281146	0.252734	0.0281146	0.194833	0.0187811	0.133309	0.000739924	0.385573	0.071726	0.199739	0.0371244	0.09204938479702605	0.09158742026342653	0.09401130903642044	0.0688205299049926	768.389	120.773	770.086	107.146
Ring d	152225	0.240339	0.0271112	0.240339	0.0271112	0.185453	0.0176604	0.126909	0.00110495	0.38759	0.0699516	0.20729	0.0386222	0.09536637737698388	0.0949698794173986	0.09565828543393315	0.06781128655009018	773.573	125.595	785.85	106.192
Ring e	152225	0.213879	0.0216364	0.213879	0.0216364	0.16387	0.0142925	0.112123	0.00106553	0.386029	0.0630513	0.223669	0.0388075	0.14598791896028457	0.13204575009859518	0.10861487937880797	0.07463404855557572	727.592	155.057	831.452	100.571
3in1a	152225	0.29752814178269343	0.08639778248120927	0.194857	0.00762396	0.21781550436758582	0.06428456941256468	0.129151	0.00637556	0.3703170890296625	0.24947090234392083	0.176301	0.0237972	0.11997788147520984	0.118529562275105	0.10171417128308032	0.06322638033064855	411.073	114.033	541.533	75.1894
3in1b	152225	0.283698119432658	0.08135450363352131	0.0846431	0.00227222	0.21890267997740168	0.0629830823543451	0.0587888	0.00241661	0.36387701723799565	0.25390577450191626	0.264661	0.0390438	0.06680012304459441	0.015078295224610475	0.17706085273838273	0.03492971468823377	0	0	0	0
3in1c	152225	0.2661610659901817	0.07606388401230922	0.200236	0.0138091	0.191064020397822	0.05551195274533394	0.112408	0.00660929	0.3837975795998714	0.25161863679238367	0.255232	0.0667815	0.08610677076846938	0.03408953735500845	0.16718993151968278	0.09994539997786073	429.083	50.0576	250.985	44.2435
4in1a	152225	0.27949048764362233	0.08177677543266602	0.187392	0.00663714	0.2092864380591409	0.06310514740692813	0.124029	0.00724443	0.36179324952536457	0.24972592949790667	0.210439	0.0310117	0.11905330810034431	0.1178931833979777	0.11988144141489925	0.07298524160461414	425.824	133.381	485.126	61.966
4in1b	152225	0.27461265687824626	0.07843641347099034	0.0842368	0.00196159	0.21242183323814756	0.06149616984007872	0.0570239	0.00349328	0.3580142327809124	0.2556390855544726	0.273561	0.0541112	0.0694659354211282	0.0096992193048481	0.1247481271176634	0.06492485356210913	0.265447	0.198547	0	0
Ring a	153126	0.171427	0.0101876	0.171427	0.0101876	0.12277	0.00759224	0.0521499	0.000397953	0.339565	0.0837335	0.155019	0.0283576	0.18785438948814345	0.1542335367962841	0.09589215852189611	0.048174198273962306	106.15	60.9856	67.6195	18.2733
Ring b	153126	0.321207	0.0252512	0.321207	0.0252512	0.255394	0.0196864	0.143727	0.0113308	0.415701	0.0532953	0.263127	0.0439898	0.14802775360161938	0.1371720816364916	0.1045134143693235	0.0742500709919711	212.574	60.0415	327.12	43.3164
Ring c	153126	0.293586	0.0220995	0.293586	0.0220995	0.226719	0.0158587	0.112145	0.00508174	0.372516	0.0710963	0.196913	0.0378202	0.14126167004857168	0.12889071892749107	0.11897111227326275	0.06134702653931403	174.942	48.688	270.432	35.3719
Ring d	153126	0.294991	0.0223569	0.294991	0.0223569	0.231351	0.0163848	0.119195	0.00684205	0.384891	0.0631149	0.221257	0.0404403	0.14761276530904072	0.13423928369594015	0.10939641244258229	0.055965313716320436	180.491	53.8472	288.979	34.361
Ring e	153126	0.24568	0.0188137	0.24568	0.0188137	0.193826	0.0141318	0.102233	0.00433439	0.37531	0.0688737	0.206553	0.0395719	0.14483816426413013	0.13151265809314303	0.11996351226661948	0.061622432207408144	186.574	53.1366	303.01	33.4001
3in1a	153126	0.3418722386493466	0.11906845955178073	0.157702	0.00863688	0.2561510121416251	0.0893661375196759	0.108106	0.00575757	0.3813639739251819	0.25896545760949324	0.216897	0.0237245	0.18603727687495836	0.16313797326318918	0.08735971877545354	0.05618310273839684	91.5517	41.0664	56.2618	10.8709
3in1b	153126	0.22593733177180028	0.06988899634251644	0.0608326	0.0118484	0.16797303026775867	0.051242069382170796	0.0361462	0.00707323	0.385927791400077	0.2780075067204776	0.34137	0.127346	0.05501752400523813	0.009761184511921428	0.10716833362889802	0.027545354179987495	0	0	0	0
3in1c	153126	0.22240348635086268	0.06666434338990372	0.156988	0.0117571	0.17018671355130946	0.05388107247791976	0.0972011	0.00585565	0.3952171208553654	0.2492651435052167	0.276857	0.066422	0.11529773805709367	0.10378677742850409	0.13076813450944472	0.09602245253572561	161.987	33.0393	111.353	27.735
4in1a	153126	0.3340021276353	0.11975659438197649	0.145543	0.0112581	0.24602020777925004	0.08798648683911066	0.0980955	0.0104082	0.3543673754771935	0.2587185748076911	0.251394	0.0296464	0.2427166075609602	0.19067410854305344	0.12296199146240006	0.07468419747140749	67.7142	30.9062	40.7561	13.3237
4in1b	153126	0.21442867432690327	0.06596838426380222	0.0471785	0.00495086	0.153472493104054	0.047814143488650145	0.0301558	0.00300122	0.375867903878852	0.27218399536005405	0.314617	0.0833662	0.02171049844915624	0.010914865984268865	0.1094736943552571	0.0401262995495015	0.600747	0.401163	0	0
Ring a	168947	0.128656	0.011213	0.128656	0.011213	0.0960176	0.00573654	0.0499654	0.00205978	0.384883	0.0540844	0.221569	0.0267101	0.22527257351555097	0.17683798155073016	0.11795255262501482	0.09823865403833995	209.827	87.3653	280.615	34.3087
Ring b	168947	0.258609	0.0265279	0.258609	0.0265279	0.207532	0.0191227	0.131622	0.0077193	0.438611	0.054619	0.298402	0.0552068	0.10324040475075838	0.10129605227736856	0.11052684487562987	0.054538375458305095	639.71	249.266	383.409	55.7224
Ring c	168947	0.244668	0.0218066	0.244668	0.0218066	0.192999	0.0144282	0.113361	0.00609091	0.410855	0.0542095	0.266165	0.0440864	0.16879161928565534	0.14740857770320503	0.09664633769790003	0.06322924894816075	472.496	177.154	360.66	44.2832
Ring d	168947	0.22867	0.0217817	0.22867	0.0217817	0.180544	0.0152398	0.107195	0.004126	0.411873	0.0581272	0.265485	0.0502718	0.11898113652947752	0.1177662741188906	0.10128613377826261	0.05216785015486556	525.133	180.704	345.126	48.5007
Ring e	168947	0.203801	0.0166426	0.203801	0.0166426	0.161524	0.0124003	0.0954805	0.00375566	0.403365	0.0573253	0.268033	0.0502715	0.15240643179070054	0.13690918225985182	0.0947293106204793	0.05482138365503868	512.031	169.788	351.83	43.2127
3in1a	168947	0.2293711400148839	0.06858687490827699	0.17034	0.00237374	0.1754491593500087	0.05489916983130867	0.11132	0.00544279	0.39846181151351345	0.25339489191231634	0.21369	0.0398033	0.059431272900060575	0.05837798464154979	0.08228755111263795	0.034946664349963394	391.248	39.165	296.77	43.7226
3in1b	168947	0.20976875118227367	0.06059004705982459	0.0663606	0.00361275	0.16812927853499124	0.04905256628019496	0.0471356	0.0022174	0.4104977153808424	0.25496377823159383	0.355739	0.0684182	0.06337329177311993	0.06472338897263834	0.10501749906570768	0.06031783738223524	0	0	0	0
3in1c	168947	0.20992231465305458	0.06213828056250273	0.161069	0.00911745	0.15916614034273663	0.04769430581343405	0.103901	0.00385951	0.42948620200771476	0.25602703281956907	0.337221	0.0827957	0.09012801786753198	0.06798659205018988	0.11710643627469919	0.09529770069357375	281.734	42.0874	141.54	26.6731
4in1a	168947	0.22886794451099016	0.07106431163683388	0.150838	0.00244646	0.17750017408584462	0.056465711434960604	0.0950463	0.00358787	0.3654084408243496	0.2487959388246436	0.233762	0.0447188	0.08794098933775214	0.08542487570822983	0.11922626805731144	0.056605000342808603	205.94	58.3863	188.033	30.8906
4in1b	168947	0.20261369767282714	0.0585743307385613	0.0583029	0.00241357	0.16684598427508082	0.04915916737053382	0.0411387	0.00442125	0.3794114958518424	0.24989619939319016	0.314046	0.0612065	0.055949606721297306	0.05840939064276714	0.10424459698898292	0.06185211292686435	0	0	0	0
Ring a	257946	0.0723068	0.00696964	0.0723068	0.00696964	0.0540654	0.00382909	0.0316121	0.000168999	0.362328	0.0800274	0.186448	0.0352921	0.1393876984728184	0.1265758099644123	0.11592736138741568	0.055951785266831394	288.288	31.1808	376.918	52.3645
Ring b	257946	0.16719	0.0195707	0.16719	0.0195707	0.128855	0.0127894	0.0819295	0.00167128	0.421799	0.0594945	0.259455	0.0507767	0.06988352707732194	0.0695645750692475	0.14610994208104014	0.07688855846318304	592.298	144.475	532.954	80.1622
Ring c	257946	0.151379	0.0153694	0.151379	0.0153694	0.11593	0.0100873	0.0718081	0.00133384	0.397212	0.061344	0.244218	0.0460995	0.12695273813698127	0.12198382160800769	0.12614127194236804	0.06093006637840991	410.04	102.562	517.101	76.7934
Ring d	257946	0.14127	0.0165765	0.14127	0.0165765	0.108886	0.0102578	0.0691097	0.000524397	0.394915	0.0741258	0.201852	0.037761	0.047122914325674774	0.049633853984561556	0.18758373906117343	0.024723319999659252	504.519	72.5629	462.062	78.8641
Ring e	257946	0.128912	0.0118406	0.128912	0.0118406	0.0978134	0.00837652	0.0609678	0.00114562	0.394667	0.061153	0.251452	0.0477145	0.13747617691078104	0.12739678756725914	0.12481539860694145	0.06166541839374119	441.442	99.901	555.634	79.9526
3in1a	257946	0.17128882594058248	0.04874323803159309	0.119492	0.00113055	0.12359341342652891	0.03541350830035525	0.0707249	0.000773228	0.39564412786790043	0.25162072079715414	0.233355	0.0411248	0.051256837251898335	0.05220012873971974	0.15496935487922284	0.03682121810483186	422.793	54.1204	436.605	59.5739
3in1b	257946	0.17966396134558385	0.05437676044824681	0.065355	0.00378387	0.13383230287799128	0.04036951078203987	0.0410744	0.00320597	0.3934674020914049	0.2491096673439668	0.300653	0.0462044	0.06557742443211267	0.06572122455430031	0.11473533693574878	0.05709547580249513	3.6145	2.38077	0	0
3in1c	257946	0.14308375750611146	0.04423660436032725	0.114955	0.0138502	0.10137531531743867	0.03217955457330747	0.0642686	0.0117237	0.4236502458469613	0.2609305981576211	0.355801	0.071712	0.1596210309632269	0.12909764600163395	0.09795969425291531	0.07578258692794188	253.674	86.7562	339.795	36.3769
4in1a	257946	0.15784542375598745	0.044918545022259046	0.101136	0.00309761	0.1183767568964908	0.03376798249062092	0.0681741	0.00053135	0.3546998310664287	0.2505599098940382	0.215108	0.0420403	0.05089396386788323	0.054057249395089976	0.17025817138934557	0.06332169913362957	204.241	48.6531	296.74	36.432
4in1b	257946	0.1711900222069981	0.05070861940641985	0.0638426	0.0017216	0.12486541000388922	0.037853465306609366	0.0405769	0.00164644	0.37981163038504584	0.25029875959295284	0.312983	0.0697787	0.06906297939739357	0.06811587485465395	0.09565465706470778	0.05077332300636829	2.46337	1.5675	0	0
Ring a	329844	0.141524	0.0124621	0.141524	0.0124621	0.106949	0.00778799	0.0631373	0.00105815	0.361101	0.0804458	0.127872	0.026753	0.1208774482837043	0.10950196733112917	0.08970137880432985	0.04909744620567572	218.29	12.3199	164.305	26.9633
Ring b	329844	0.293238	0.028104	0.293238	0.028104	0.231113	0.0219046	0.13796	0.0020154	0.417936	0.0594239	0.257538	0.0506671	0.08012479105535356	0.07839511875975305	0.10274845692648747	0.07047165630686689	360.383	37.2969	379.508	67.552
Ring c	329844	0.263448	0.0271045	0.263448	0.0271045	0.209198	0.0212854	0.127753	0.000330834	0.392677	0.072667	0.206908	0.0419536	0.057783472430511455	0.05637546752727584	0.11742427273771534	0.05816626909625811	334.826	19.8419	300.47	59.3468
Ring d	329844	0.192086	0.0152776	0.192086	0.0152776	0.140215	0.0122313	0.0843241	0.00185398	0.40912	0.0578312	0.26136	0.0479719	0.11719069957458474	0.11586578822772835	0.11211146822469113	0.06678614674554106	343.885	63.7938	429.607	67.8447
Ring e	329844	0.222357	0.0209553	0.222357	0.0209553	0.171178	0.0163917	0.104744	0.000513625	0.390254	0.0712327	0.213207	0.0438388	0.07541896413478213	0.07420411254860727	0.11386554590742519	0.056606050410491784	349.985	17.7626	334.396	62.0302
3in1a	329844	0.2473558415018585	0.07143664614414524	0.165228	0.00724396	0.1860968508957652	0.05364588711488456	0.0917835	0.00553809	0.37269617777624814	0.2634811021071438	0.147455	0.034357	0.02582861885750812	0.012403678131873846	0.10951912375574416	0.03705544090834602	267.143	58.5065	181.817	32.0641
3in1b	329844	0.2583938004455229	0.0814480836059461	0.0571926	0.00295898	0.19233408322475176	0.059883410374661356	0.0411922	0.00413968	0.38965645516487396	0.2505499323005219	0.380584	0.0521635	0.08525330348822122	0.08175692142300812	0.13301817971954683	0.09588859172674866	0	0	0	0
3in1c	329844	0.18229215398147258	0.05226679966666639	0.122548	0.00902665	0.12734489845232652	0.03666700455444946	0.0619968	0.00388374	0.40052037675512236	0.25849915780995547	0.291004	0.0720718	0.08896734711995762	0.059767372569440425	0.2035891556488372	0.10869179902053064	196.552	9.26913	118.943	36.2735
4in1a	329844	0.23759541057558395	0.06844728289673017	0.150008	0.00741004	0.18279495709566204	0.053240500428059064	0.0909776	0.0041259	0.34835098751339194	0.2635546357276983	0.12718	0.027235	0.031660831640417386	0.015582897638205816	0.21552579287732712	0.045772938373498336	247.747	32.2319	136.594	17.2347
4in1b	329844	0.25612069481565397	0.07866757776530021	0.059299	0.00367599	0.19283349904149563	0.059075273899777674	0.0392653	0.00460508	0.37442872805605143	0.24932106156902875	0.357697	0.0634911	0.08369198534945253	0.08128536600962424	0.1267398678401073	0.0762566895644535	0	0	0	0
Ring a	350330	0.130698	0.0105452	0.130698	0.0105452	0.0961576	0.00640495	0.0446557	0.00223699	0.395275	0.0604282	0.103905	0.0239211	0.10707859720852064	0.10147084649504685	0.11887638816949411	0.01977203200513716	268.876	113.272	206.018	32.5775
Ring b	350330	0.268392	0.023677	0.268392	0.023677	0.213891	0.0174287	0.127943	0.00876585	0.40528	0.0612927	0.2296	0.0452449	0.09782403391945015	0.09663040689458613	0.1138946977387911	0.0521019683172441	474.94	85.6783	440.989	58.9257
Ring c	350330	0.246102	0.0212909	0.246102	0.0212909	0.193378	0.0152817	0.109275	0.00517817	0.386462	0.0696002	0.196577	0.0386522	0.10034535641977951	0.09943038318407055	0.11126326526742222	0.05058520135022179	430.078	66.0924	397.845	50.5957
Ring d	350330	0.158359	0.0153916	0.158359	0.0153916	0.121598	0.0104426	0.0742142	0.00276591	0.387432	0.0720995	0.205391	0.0410797	0.08464402110066827	0.08368338817351945	0.11206590704150801	0.05286375843821499	485.983	50.1827	445.049	58.9914
Ring e	350330	0.215493	0.0175842	0.215493	0.0175842	0.169975	0.0124517	0.0996898	0.00580203	0.393481	0.0609907	0.224921	0.0415505	0.13347857083543066	0.1267199417986922	0.10163913342886992	0.057424879738048745	425.194	92.5169	436.728	49.4335
3in1a	350330	0.26587294992215366	0.0765401411661638	0.178418	0.00296372	0.19687437234336044	0.058328778881471435	0.107707	0.0021812	0.39249083449609773	0.25093070278991064	0.200173	0.0313099	0.0772170675466286	0.07545296835073904	0.11193401475891578	0.057472458874011735	386.455	66.6205	312.066	51.4664
3in1b	350330	0.26881814820880545	0.07679817597842441	0.052493	0.00292925	0.20562063760596325	0.058968324948139784	0.0342078	0.00142464	0.3618124098276363	0.2605830924319027	0.262147	0.0482685	0.07057639777728744	0.005938058823842432	0.19126776151581198	0.017934151584097256	0	0	0	0
3in1c	350330	0.2183928129346925	0.06395468950994866	0.133122	0.00892736	0.15411148555940446	0.045375678729263375	0.0824316	0.00329117	0.3938978282836956	0.2536598160145073	0.237365	0.0596803	0.08713106148535009	0.03565415125629491	0.12822376765919735	0.10309301977249563	267.879	3.42361	98.7782	11.7606
4in1a	350330	0.24454312213434823	0.07140507452627647	0.149857	0.0106698	0.18295530489028797	0.0546426340759399	0.0925829	0.00955571	0.3639918275486071	0.24829913092109226	0.211852	0.034666	0.0924392938164308	0.08969910447498743	0.11769307122421524	0.05938330531026132	298.201	85.7298	229.019	35.2897
4in1b	350330	0.25773149007355256	0.07350483862287845	0.049004	0.00297022	0.1998705846079002	0.059630036947254876	0.0305977	0.000897302	0.3490951613631433	0.2708553537412676	0.214471	0.0547791	0.12312901828276286	0.03823418253894815	0.12534381606070608	0.009829187555047919	0	0	0	0
Ring a	360030	0.142098	0.0161562	0.142098	0.0161562	0.108741	0.00910057	0.0630608	0.00172591	0.397699	0.0676164	0.128034	0.026211	0.04408835383891676	0.0444145828847558	0.17099584482203717	0.02429606923467183	370.292	23.3356	143.115	20.3901
Ring b	360030	0.311943	0.0370788	0.311943	0.0370788	0.249731	0.0270923	0.165941	0.0129253	0.432212	0.0561074	0.250766	0.0444083	0.07173489415210359	0.07039826186338832	0.11261107022456109	0.06576718365682521	393.786	95.1787	320.283	60.3315
Ring c	360030	0.264845	0.0319873	0.264845	0.0319873	0.213245	0.0224628	0.135752	0.00485627	0.394195	0.0755997	0.195868	0.0371767	0.040665328896423	0.03444378709129349	0.1295207865756792	0.06412451706529507	400.142	73.214	236.399	42.8901
Ring d	360030	0.170194	0.0182714	0.170194	0.0182714	0.133626	0.0136605	0.088817	0.00464941	0.403311	0.0647679	0.229324	0.0432222	0.07618552565302004	0.07451120400590977	0.11810373254938113	0.054241053088116824	338.724	60.4707	328.861	55.2348
Ring e	360030	0.233351	0.0272161	0.233351	0.0272161	0.186472	0.0201809	0.121317	0.00705556	0.404865	0.0648372	0.222487	0.0414215	0.0712857187589667	0.06971450433320896	0.11378864739309862	0.05652995223126332	373.557	82.3338	288.323	55.7203
3in1a	360030	0.2771547787108591	0.07904171558036235	0.204551	0.00572738	0.20678527465372057	0.05913120112398952	0.143703	0.00348604	0.38025125602211113	0.2515028075970785	0.203359	0.0389153	0.03831535789402878	0.02646009112301253	0.13706328647125357	0.018613709404702174	380.114	45.1449	189.525	22.799
3in1b	360030	0.23967278321680052	0.07070472190134049	0.0676792	0.00280045	0.1786547198201375	0.051852247130259085	0.0449408	0.00178415	0.39214167813448136	0.25031101495535396	0.379106	0.0827144	0.046749843055031555	0.035992170146561774	0.10586081798840487	0.05240013086605195	0	0	0	0
3in1c	360030	0.226913230820008	0.0679635058064843	0.171677	0.0157782	0.16333944855143231	0.048037427631819715	0.104505	0.00682006	0.39614721210105275	0.26949032589324623	0.254399	0.0690243	0.12521821988379375	0.08819120914157919	0.13397617103781956	0.10552729444326267	301.796	47.8105	61.5362	12.4608
4in1a	360030	0.27060853961273085	0.07723080045914271	0.179059	0.00764552	0.20694663611418582	0.0594708954148818	0.124012	0.00609387	0.3448796046676363	0.2533876932478894	0.185551	0.0364656	0.0364761481286542	0.02269109872646393	0.14189411966768242	0.07066949291732971	365.969	34.7976	119.45	7.17525
4in1b	360030	0.2364596368462402	0.0693708021838397	0.0638934	0.00246642	0.17915558112368335	0.052356552432143856	0.0413637	0.00318216	0.36978849007708675	0.24933448679276404	0.322446	0.0686928	0.046788065215237165	0.04316499030492	0.08497950720046465	0.06207725269387073	0	0	0	0
Ring a	481042	0.207241	0.0229205	0.207241	0.0229205	0.14335	0.013002	0.0800005	0.00170533	0.395739	0.0638837	0.22983	0.0297802	0.11546820237815734	0.11623917026483917	0.1521076461102748	0.13656319482244655	161.955	25.1706	195.182	11.2213
Ring b	481042	0.420117	0.0489322	0.420117	0.0489322	0.306267	0.0336058	0.188381	0.00992713	0.454265	0.0552292	0.322739	0.0525712	0.09057314753717129	0.09024109143426522	0.15149527903993282	0.11424014787839111	453.886	134.925	326.767	46.3164
Ring c	481042	0.366307	0.0363069	0.366307	0.0363069	0.261278	0.0244473	0.156707	0.0028814	0.401183	0.0699492	0.26997	0.0521243	0.04892399111871321	0.053166740387981526	0.13151396908875115	0.06940249212005105	356.85	86.9542	262.371	30.7914
Ring d	481042	0.238545	0.0263351	0.238545	0.0263351	0.17531	0.0179057	0.108534	0.00366974	0.420325	0.0580274	0.305799	0.053265	0.0831324350723148	0.08202584528900118	0.13373514097204042	0.08282009760729264	470.701	130.19	344.201	56.5765
Ring e	481042	0.301282	0.0360388	0.301282	0.0360388	0.219141	0.0229465	0.135599	0.00406569	0.410602	0.0620097	0.288421	0.0518709	0.07735755371740471	0.07732834789477956	0.12656291598444552	0.07819939109283573	438.372	121.619	313.688	42.5357
3in1a	481042	0.38572685774790366	0.11159359565726654	0.251692	0.00725037	0.25626455725247954	0.07544227971893047	0.136417	0.00145366	0.37411276388175835	0.24941560917158428	0.194326	0.0302445	0.042109972211710124	0.026315436954368974	0.11097634332515662	0.05074260473347264	286.86	29.8169	191.19	12.278
3in1b	481042	0.2655901679395784	0.0759078667191248	0.082389	0.00350901	0.1965597648024918	0.05762356306442389	0.0467441	0.00241521	0.35989122009217134	0.2747300516611121	0.249867	0.0459397	0.138137320244301	0.04673444754636927	0.15415757977071756	0.018967227953452764	0	0	0	0
3in1c	481042	0.2553685898021333	0.07440307129630883	0.195	0.0132426	0.17000192742579667	0.04883778832512513	0.097004	0.00615978	0.40154352468458293	0.2534421712281461	0.291645	0.0749355	0.08269190122277333	0.04181275587289459	0.1529528427289652	0.09672223368082176	306.563	45.9841	234.645	26.9862
4in1a	481042	0.37011168069367867	0.10743207398868898	0.236094	0.0030953	0.24050170717691036	0.07176626014180941	0.12334	0.00323823	0.3425323094243886	0.2540112615228958	0.220768	0.0440217	0.04102125879444722	0.027508498811744764	0.15336989367457243	0.07453140531644555	128.32	13.5033	119.809	10.9178
4in1b	481042	0.2502689029136372	0.07331338866574093	0.0663014	0.00709836	0.1789013325555261	0.05290292036348878	0.0395624	0.003938	0.37188219459427785	0.2724441846408291	0.241535	0.0618489	0.06509689856267256	0.015253106181077185	0.11099707173005782	0.034502245573958354	0	0	0	0
Ring a	558657	0.106231	0.0105763	0.106231	0.0105763	0.0719581	0.00542906	0.0424109	0.000577623	0.368529	0.072586	0.194177	0.0344668	0.14802176290117514	0.1318808969215148	0.09891307264941225	0.06235441612597873	281.459	77.3816	119.473	26.8365
Ring b	558657	0.21732	0.0261547	0.21732	0.0261547	0.167591	0.0179775	0.104389	0.00288791	0.409075	0.0667837	0.231955	0.0475631	0.047312350069946114	0.04939336994255549	0.1237915301839269	0.05974163745318713	768.93	277.071	378.322	76.5398
Ring c	558657	0.204547	0.0215611	0.204547	0.0215611	0.155065	0.0138082	0.0935674	0.00298357	0.391914	0.0645544	0.228918	0.0420754	0.11708178497820494	0.1164438976881263	0.09526497679865978	0.06929356055787281	523.225	181.086	352.506	64.8304
Ring d	558657	0.137276	0.011821	0.137276	0.011821	0.105474	0.00945631	0.0643762	0.00247702	0.398616	0.0600417	0.24983	0.0448158	0.12702491283221012	0.12287769195114058	0.09542638160947907	0.07052414631098301	659.455	257.637	437.44	73.8469
Ring e	558657	0.169412	0.0162563	0.169412	0.0162563	0.130197	0.0121007	0.0797008	0.00208558	0.387699	0.0671524	0.226095	0.0435695	0.1145492728780468	0.11373342218013806	0.10399659610874433	0.05512586603015544	578.181	190.919	377.655	68.7281
3in1a	558657	0.21421024183210968	0.06105151239293648	0.137311	0.00403781	0.15700783086064998	0.04550936011977135	0.0918622	0.00122678	0.386294232080915	0.2550969234773324	0.14788	0.0277785	0.0362858229364359	0.026747061013983813	0.08010850292996251	0.032382772234013535	366.096	27.0215	223.672	26.9918
3in1b	558657	0.1645389412082927	0.0505037737151543	0.0564844	0.00178037	0.12696121556657436	0.039774328418233106	0.0386919	0.00185302	0.3920021988979223	0.2498473146510611	0.295237	0.0497633	0.05893397788845759	0.05845180046592124	0.12452612490089021	0.06116769596306551	12.2391	7.63117	0	0
3in1c	558657	0.1668797391087117	0.04765252445861608	0.121063	0.00695199	0.11880011389655598	0.034974942070460015	0.0655483	0.00435166	0.41464753137012084	0.2540374662999478	0.281901	0.0748832	0.08857523006587852	0.04677859375805012	0.12356911813926673	0.09164087331850074	271.091	12.863	221.648	30.2666
4in1a	558657	0.19743186401665583	0.056430166482647745	0.120405	0.00140503	0.1516113264351928	0.044054594494738045	0.0805343	0.000453353	0.3381308095266611	0.25627345820314135	0.172925	0.0350177	0.042303641809673866	0.0416769528111844	0.12381679170838922	0.04420453090808848	247.374	22.8431	124.258	6.27691
4in1b	558657	0.1485531569096415	0.04600432772265064	0.0466934	0.00329621	0.11348347129981844	0.03594012003413031	0.0321906	0.00233057	0.35701710072919984	0.24804172792853307	0.278391	0.0551397	0.06168465539832302	0.06038756133668236	0.12369303658267529	0.05798131376107583	2.73931	1.71344	0	0
Ring a	723141	0.131297	0.0121472	0.131297	0.0121472	0.0923025	0.00635224	0.041641	0.000196	0.352422	0.0926391	0.105782	0.0206696	0.09574909868622512	0.0955578499978199	0.13450118311024586	0.0226984964118169	202.126	39.4698	163.512	20.5343
Ring b	723141	0.239411	0.0249768	0.239411	0.0249768	0.184757	0.0181089	0.104745	0.00334709	0.387853	0.0749792	0.223676	0.047114	0.061890160524004985	0.061165710455410485	0.15105529041390223	0.06403826952027497	431.928	65.5395	471.662	88.8829
Ring c	723141	0.229548	0.0248518	0.229548	0.0248518	0.171384	0.0159077	0.0918827	0.00162441	0.372255	0.0863126	0.183128	0.0366537	0.056815035425141665	0.056817414337877556	0.1395027153285036	0.05239996477430652	380.358	22.8807	374.797	71.5018
Ring d	723141	0.141742	0.0131358	0.141742	0.0131358	0.108807	0.00994732	0.0626375	0.00100239	0.375979	0.0791684	0.21208	0.0451859	0.07924507910809699	0.0783420773074558	0.14323834435192856	0.0572407052944896	417.415	47.2695	459.133	82.9636
Ring e	723141	0.182084	0.0191152	0.182084	0.0191152	0.139498	0.013743	0.0757347	0.000947558	0.373408	0.0841199	0.17186	0.0332863	0.05633281231975273	0.056083046567833805	0.13645466770777454	0.0391411003628394	406.827	23.6407	403.989	81.2993
3in1a	723141	0.2330846594084235	0.06733209302850736	0.131811	0.00518339	0.1737780060099882	0.04977462990435137	0.0838151	0.00388206	0.3654877723527123	0.2569146350134281	0.148695	0.0301617	0.029290077596218704	0.015548974975609394	0.0853574888538625	0.009913084508808474	303.952	52.9654	185.796	13.1574
3in1b	723141	0.18304529305769168	0.05249578827345952	0.0403423	0.00247536	0.1380463004154506	0.03963700704248742	0.0269186	0.0011148	0.3721991282623492	0.2549552620652795	0.351136	0.0677657	0.04729531611324094	0.019273813062389504	0.18100424080711144	0.022882852988521062	0	0	0	0
3in1c	723141	0.23935918242569865	0.07187884567933424	0.136984	0.00951081	0.17275455353473645	0.05331692030509217	0.0754777	0.0027518	0.3967439982309427	0.2625728120878237	0.262723	0.0650543	0.1004275611377456	0.07520724150253294	0.1676782403458852	0.11157252824810716	85.8529	15.6994	87.6157	32.3969
4in1a	723141	0.21854485014739025	0.06277774901046512	0.112517	0.00343446	0.16332087850875382	0.04690618697749188	0.0696782	0.00168273	0.3284627849567608	0.26697779752925777	0.102254	0.0196984	0.035379628455588084	0.017904764270487667	0.1603823332314931	0.025834924590107226	220.769	21.0557	69.5096	9.89696
4in1b	723141	0.1777066084048936	0.05055806048662984	0.0386221	0.00119311	0.13417693821790003	0.03867623315826979	0.0271889	0.00250733	0.3508445083563934	0.26037673840679426	0.30483	0.0641284	0.07674172907145958	0.005109000774928461	0.17438952678494407	0.04060948021758272	0	0	0	0
Ring a	728454	0.272474	0.0278764	0.272474	0.0278764	0.194405	0.0163068	0.07886	0.00158774	0.365015	0.081884	0.179439	0.029879	0.11203362401799008	0.11155646191583496	0.09443602698239772	0.061549619910428344	27.6922	17.5104	138.365	8.84008
Ring b	728454	0.44325	0.0499849	0.44325	0.0499849	0.343901	0.0354249	0.188181	0.00701993	0.396759	0.0711175	0.226699	0.0449389	0.05418003701516624	0.05640012537878916	0.0970553659231893	0.05115781599588974	312.255	56.9515	463.544	83.6718
Ring c	728454	0.442875	0.0488496	0.442875	0.0488496	0.33462	0.0331429	0.163054	0.00287436	0.375489	0.0801385	0.196426	0.0376292	0.08180748941188622	0.08099915039290939	0.09118344801755203	0.0501039949064201	187.781	25.1198	433.407	78.5476
Ring d	728454	0.230999	0.0258515	0.230999	0.0258515	0.181191	0.0185099	0.110773	0.00139641	0.3756	0.0827907	0.190059	0.0382244	0.0611400426555409	0.06101263562599733	0.09895960558074557	0.05149624358446806	413.887	15.6839	572.672	87.5442
Ring e	728454	0.345941	0.0364128	0.345941	0.0364128	0.272253	0.0261609	0.147652	0.00415933	0.379954	0.071694	0.219423	0.0407075	0.10709106374125775	0.10652647746154241	0.08568808386241279	0.05760519446509618	254.141	43.3665	495.189	82.1524
3in1a	728454	0.4751755735736101	0.1352434199867299	0.251812	0.00962602	0.35049038482215394	0.1012474578863307	0.161117	0.0051432	0.3592290729413226	0.25192641415430345	0.145417	0.0287572	0.041240626855598594	0.04030128626921537	0.0915198927182714	0.014835760539233751	103.002	25.7013	130.19	14.0309
3in1b	728454	0.28122026741988115	0.08126635346141006	0.0780246	0.00169264	0.21285899692511787	0.06278635734844012	0.0467278	0.00168826	0.3870620476088642	0.2489813500012999	0.362143	0.0745618	0.041688817171450634	0.025788907831470267	0.12552036891256588	0.06314597724253225	0	0	0	0
3in1c	728454	0.35754021814513726	0.10260295627309397	0.262323	0.0203049	0.2568160635638478	0.07459042933131241	0.149615	0.00832038	0.3991338984974678	0.2501100664099492	0.279218	0.0761809	0.08587839436578235	0.02829740166391572	0.12724145290797373	0.09584281522097501	297.641	43.9156	110.674	17.9651
4in1a	728454	0.47523713410591767	0.13556031247356104	0.231041	0.00301783	0.34739035027464465	0.10101693860814981	0.146341	0.00390758	0.33391447664463025	0.25538142420575827	0.170118	0.0324214	0.04434432514836162	0.038956434531857737	0.12977603963247514	0.04443163966183492	68.523	14.1306	73.7515	7.85424
4in1b	728454	0.27753514521485506	0.08059594805317759	0.0779156	0.00724979	0.2058393900361198	0.06068046269397226	0.0454912	0.00732474	0.3696772426929246	0.2484945086830378	0.328161	0.0530042	0.0657087173958335	0.06603241746304371	0.10898042708290089	0.071270069040054	0	0	0	0
Ring a	886674	0.133306	0.0123262	0.133306	0.0123262	0.0954916	0.00819702	0.0434955	0.000236007	0.360315	0.0930357	0.153623	0.030682	0.07882614380887783	0.07698307751266603	0.11905671353557919	0.06178868514419816	137.037	51.6753	60.356	5.43655
Ring b	886674	0.24398	0.0287395	0.24398	0.0287395	0.190288	0.0193294	0.104334	0.00100236	0.397106	0.0725998	0.239026	0.0496254	0.04629333990916249	0.0461253221800971	0.1323053496724987	0.06360015159244649	390.515	69.5166	390.626	77.1625
Ring c	886674	0.224682	0.0240256	0.224682	0.0240256	0.172538	0.0168456	0.0897156	0.000547846	0.374773	0.0859836	0.193667	0.0388821	0.05618821044274379	0.056003062575416825	0.12909071712342074	0.06120799226406453	271.887	27.5774	275.487	45.1969
Ring d	886674	0.136991	0.0148444	0.136991	0.0148444	0.108021	0.0102672	0.0602261	0.000535786	0.380236	0.0780265	0.22507	0.0460091	0.07587439546683675	0.07385528120987993	0.12648008010195216	0.06009783358794852	374.725	56.6723	512.016	101.193
Ring e	886674	0.184044	0.0223465	0.184044	0.0223465	0.144255	0.0151766	0.0774691	0.000493937	0.375491	0.0875811	0.191405	0.0369344	0.04345087389477752	0.04368403825878639	0.14977790237917077	0.043436753843737734	331.965	34.2748	360.166	78.6078
3in1a	886674	0.2485139997158492	0.07139045275047556	0.159587	0.00160761	0.18329183169972374	0.05286990175069945	0.0890699	0.000782215	0.38519411428573863	0.254159195357143	0.180075	0.0303622	0.045876025204120215	0.021271818336473475	0.12345504707489686	0.02940489899812794	307.292	34.0717	208.463	38.9678
3in1b	886674	0.16885952152966674	0.048458019459947314	0.0488599	0.00154938	0.13041095937978744	0.03757557738570793	0.0337522	0.00208202	0.396137006886599	0.24975918219634402	0.331261	0.0519376	0.041729560788093686	0.02736149791483717	0.14268671281324916	0.06834639150483658	0	0	0	0
3in1c	886674	0.1864432756835989	0.0532594148682365	0.126285	0.00839908	0.1283796382164908	0.03677358771082993	0.0701198	0.0009087	0.3929529638566657	0.2547778946176506	0.236871	0.0624625	0.08790533097513956	0.038417332526328216	0.13794770985140206	0.1058276056175207	276.569	12.3861	211.556	27.8071
4in1a	886674	0.23354119243320967	0.06709798246534987	0.141827	0.00247192	0.1774344248595916	0.0511960412107476	0.0813661	0.0018377	0.3389917739125523	0.2579592631463606	0.187728	0.0365422	0.03751730913553164	0.020227848535018387	0.1697234207575316	0.05296079447322595	246.327	30.6451	68.0322	24.2088
4in1b	886674	0.15998848122275844	0.04586341190849124	0.0478199	0.00209887	0.12586624760151155	0.03674012056058919	0.0322511	0.00303116	0.369330231725627	0.24835017944396917	0.325909	0.0618823	0.05917146924062639	0.05992205442484167	0.1081018406980936	0.07335904728953661	0	0	0	0
Ring a	969476	0.0730279	0.00527363	0.0730279	0.00527363	0.0500328	0.0035117	0.0309095	0.000829547	0.376174	0.0623445	0.21806	0.0361018	0.18292426931879274	0.15146035772634825	0.11971190827682242	0.096534971465165	349.945	111.1	1212.43	190.681
Ring b	969476	0.153802	0.0147284	0.153802	0.0147284	0.120499	0.0116261	0.0803462	0.00114982	0.385507	0.0742219	0.215787	0.0451886	0.07668311263465186	0.07595602308994263	0.1254068718350981	0.06528037764117167	604.555	82.6991	990.703	250.579
Ring c	969476	0.14342	0.0109294	0.14342	0.0109294	0.111635	0.00827778	0.0718206	0.00218218	0.379273	0.0637897	0.241402	0.0456632	0.1617115922997893	0.1406341897583351	0.10321155451382223	0.07507043884722349	433.325	125.191	1220.06	231.414
Ring d	969476	0.104026	0.00748049	0.104026	0.00748049	0.077918	0.00603535	0.0504629	0.000587791	0.374147	0.0727543	0.21768	0.0457885	0.12384613039660732	0.11716620750273965	0.11488389264097686	0.05540266809374193	449.86	111.739	1094.36	240.179
Ring e	969476	0.120874	0.00906724	0.120874	0.00906724	0.0930087	0.00730614	0.0603334	0.000413552	0.370203	0.0739448	0.202838	0.0418996	0.12978133882439766	0.12009882936667762	0.11116866751910037	0.052600337611207644	451.444	99.4968	1277.73	265.486
3in1a	969476	0.1745210915539542	0.05307372283502255	0.120841	0.00439512	0.13022680261570452	0.04124872872270624	0.0788062	0.00213801	0.3847613330129927	0.24915191555770225	0.23262	0.0365342	0.09806189461219943	0.09484265285537863	0.09462526625641503	0.04994796089732392	404.734	61.0211	483.009	63.6761
3in1b	969476	0.15416974644436818	0.0446052823634638	0.061344	0.00164242	0.12127925598151597	0.03539799519439816	0.038435	0.00250863	0.39696220828594475	0.2519815027885412	0.293477	0.0433567	0.09712752286118116	0.0947637101845622	0.09342454244622535	0.06887367166554519	0	0	0	0
3in1c	969476	0.12440885665045613	0.03702508029790776	0.0899615	0.00532195	0.08932027399412364	0.02668246496948557	0.0583195	0.00579448	0.40382441275918834	0.24953783690164089	0.302264	0.0794465	0.09074684400082624	0.0706410150300327	0.1540959729739928	0.09630167861973331	449.712	66.6148	473.018	93.246
4in1a	969476	0.16122797625206137	0.05089160821216528	0.108145	0.00369223	0.12170723467855053	0.03975220771281716	0.0719666	0.00336602	0.3487563603341413	0.2469238623465207	0.228819	0.0446903	0.10854611192988428	0.10783199054810423	0.1344587702952367	0.06266371358535483	302.94	72.6869	403.965	71.5653
4in1b	969476	0.14099990197238846	0.04073729491363716	0.0474979	0.00148896	0.1133449682790487	0.03334671684750056	0.0333343	0.003018	0.38783681293165184	0.2536064882362718	0.331909	0.0669058	0.10464931549387627	0.10486195071840698	0.10345629840987762	0.06612851930190206	0	0	0	0
Ring a	970764	0.126404	0.0111477	0.126404	0.0111477	0.0898295	0.00540034	0.0417596	0.000897072	0.361686	0.0756255	0.175056	0.0326273	0.1576298247637134	0.1368285111552157	0.11069028481474315	0.05633792851815713	246.165	14.3661	199.97	19.0525
Ring b	970764	0.241369	0.0263742	0.241369	0.0263742	0.184673	0.0163977	0.104193	0.00503508	0.426963	0.0574615	0.264766	0.0533381	0.08307506614638438	0.08177879489942771	0.12704565852569175	0.061009453072759026	344.244	45.8814	329.829	56.9341
Ring c	970764	0.220514	0.0224641	0.220514	0.0224641	0.168461	0.0125783	0.088699	0.00172477	0.389007	0.0668094	0.212374	0.0432707	0.1141193940721933	0.1123189856547534	0.1225754153788768	0.05910573766596155	297.405	33.4848	286.293	36.6838
Ring d	970764	0.139213	0.0124222	0.139213	0.0124222	0.107498	0.0089262	0.0588567	0.00136078	0.397238	0.0661637	0.226737	0.0482333	0.09048127307255845	0.09001056867053783	0.12218715935416125	0.06289723374420693	305.247	13.7695	318.256	47.812
Ring e	970764	0.180322	0.0182932	0.180322	0.0182932	0.138978	0.0110082	0.0750571	0.00119128	0.388489	0.0691167	0.203825	0.0427395	0.09929712417868838	0.09949348987487493	0.11866493742098681	0.06097741560453501	301.714	34.6018	297.845	38.6299
3in1a	970764	0.23204902279005815	0.06656293934384613	0.124516	0.00314641	0.16925230040931835	0.04961588559003647	0.0800617	0.00175827	0.3650329744988084	0.24766294061954688	0.182784	0.0280828	0.0842681586193372	0.08248410107991319	0.10078717557372865	0.04463024809173869	155.99	18.3053	146.5	22.5243
3in1b	970764	0.17992509198597043	0.05810504202626109	0.0407607	0.00109917	0.13904573863892591	0.0453083805479106	0.0286528	0.000874449	0.3638530289013239	0.2477946121966087	0.280525	0.0425895	0.06951199339707373	0.06703372824444793	0.10496337979024987	0.04627476560526974	0	0	0	0
3in1c	970764	0.14691967619092194	0.04237547429032067	0.0821075	0.00483768	0.10639139451938266	0.030784169957384422	0.0510451	0.00551577	0.4146541901328727	0.2526336119729859	0.311811	0.074803	0.10525432543201434	0.09222946986206147	0.10607593479524667	0.07930834247231387	68.8308	19.1969	122.825	16.7656
4in1a	970764	0.22379806745731953	0.06399711300449538	0.119146	0.004453	0.16101321232090868	0.047833271596176764	0.0694471	0.00323186	0.35617477896901684	0.24806476118813747	0.22566	0.0445145	0.08441219787665018	0.08403859158143306	0.13611626368692492	0.06714626678514166	205.895	22.6824	107.642	11.3399
4in1b	970764	0.17076229325732695	0.053779351128386006	0.0386614	0.00276089	0.13437425945168377	0.04351928574085768	0.0267199	0.000753384	0.35978984502097217	0.25083164722376594	0.318007	0.0764545	0.04485683662605072	0.04507352216092822	0.0987037436601682	0.048241295174251735	0	0	0	0
Ring a		0		0		0		0		5.55556		50		0		0		0		0
Ring b		50		88.8889		66.6667		94.4444		0		0		5.55556		72.2222		38.8889		38.8889
Ring c		0		5.55556		0		5.55556		0		0		0		11.1111		0		0
Ring d		0		5.55556		0		0		0		0		11.1111		16.6667		38.8889		38.8889
Ring e		0		0		0		0		0		5.55556		0		0		22.2222		22.2222
3in1a		33.3333		0		27.7778		0		0		27.7778		22.2222		0		0		0
3in1b		11.1111		0		5.55556		0		0		0		22.2222		0		0		0
3in1c		0		0		0		0		0		0		0		0		0		0
4in1a		5.55556		0		0		0		66.6667		16.6667		16.6667		0		0		0
4in1b		0		0		0		0		27.7778				22.2222		0		0		0
